# Supplementary material for: Metamaterial properties of Babinet complementary complex structures
Source: Sci Rep. 2023 Mar 22;13:4701. doi: 10.1038/s41598-023-31685-7 (PMC10033689; doi:10.1038/s41598-023-31685-7)
Supplement: Supplementary file 1 — Supplementary Information. [file 41598_2023_31685_MOESM1_ESM.zip]

Archive with 31 entries (31 files):
- SREP-23-00542-s0.pdf
- SREP-23-00542-s1.gif
- SREP-23-00542-s10.gif
- SREP-23-00542-s11.gif
- SREP-23-00542-s12.gif
- SREP-23-00542-s13.gif
- SREP-23-00542-s14.gif
- SREP-23-00542-s15.gif
- SREP-23-00542-s16.gif
- SREP-23-00542-s17.gif
- SREP-23-00542-s18.gif
- SREP-23-00542-s19.gif
- SREP-23-00542-s2.gif
- SREP-23-00542-s20.gif
- SREP-23-00542-s21.gif
- SREP-23-00542-s22.gif
- SREP-23-00542-s23.gif
- SREP-23-00542-s24.gif
- SREP-23-00542-s25.gif
- SREP-23-00542-s26.gif
- SREP-23-00542-s27.gif
- SREP-23-00542-s28.gif
- SREP-23-00542-s29.gif
- SREP-23-00542-s3.gif
- SREP-23-00542-s30.gif
- SREP-23-00542-s4.gif
- SREP-23-00542-s5.gif
- SREP-23-00542-s6.gif
- SREP-23-00542-s7.gif
- SREP-23-00542-s8.gif
- SREP-23-00542-s9.gif
